# Supplementary material for: Fine Mapping and Candidate Gene Identification for the CapUp Locus Controlling Fruit Orientation in Pepper (Capsicum spp.)
Source: Front Plant Sci. 2021 Jun 28;12:675474. doi: 10.3389/fpls.2021.675474 (PMC8273576; doi:10.3389/fpls.2021.675474)
Supplement: Supplementary file 16 [file Data_Sheet_6.FASTA]

>UB7(Erect)
TTACAGCACCGATCTCTCTATCAAGGTTGCAAAACACACTTTCCAATCCATGACCTTTTCCTCACCATTGACCACCTCAACTATCAGTCCTTTCTGTGGCAGTGTGTCAAGAGCCTCTACACAGATAAAAGCAGCATCCTCCTTGCTCAGCTTTCCTTGTGATGCACAGCCCTCTTTAAAGTTGAAACCTTGATTTCCACCCGGTGCATTTACCAACAAGCCAGTTCTAATAATGGTGTAAGGGATTCCTGAAGCCATAACCAGTGATTCATCTTGTTCTGCCTGTTTTCTTGCATTGGCAGTAACAATTGCTTGAACCCCGCTAGAACCTCTATAAACAGACAGATTTGGGCATATTACTGCACGAACACCACGTAGAGCCTTCTTTAGCATTGACCTGTCCCTTGCGTCACCTGCTATTGGCTCAACATAAGTACCAAAAGCTTCCATTGCAGCCCGCTTATCCTTTACCATAGCTTTGATCCGAGTTCGTTTGATTATCAAAGACAATATGACCATCTGACCAATCTCATTATCTCCATCGGTAACTAAAACTGCATCCCTGACTTCATCTTCTTCAGAAGACTCATTTTCTTCTGAAAGAGACCCATCTTTTGGAAGGAGGTCAGGTGCCCCATACCATTTCCTTAACTTCGGACCCCCTTCAATGTAATCAAGAATTTGGTCCATGAAACCAATTTTTTTATTGGAAGAAAAGCAAGTGAGAGAACGCTTATTATTTCCATATGAGGAAAACAATGAAGAGGAGTTGCTCTTCCAATTGCTGTAGCACTGTGGGCATGGGTACAAGAACTGGGAAGTTTGATTCAAACTACCAAGAGATAAAGCTGTTGAACTCCCCAT
>GB57(Pendent)
TTACAGCACCGATCTCTCTATCAAGGTTGCAAAACACACTTTCCAATCCATGACCTTTTCCTCACCATTGACCACCTCAACTATCAGTCCTTTCTGTGGCAGTGTGTCAAGAGCCTCTACACAGATAAAAGCAGCATCCTCCTTGCTCAGCTTTCCTTGTGATGCACAGCCCTCTTTAAAGTTGAAACCTTGATTTCCACCCGGTGCATTTACCAACAAGCCAGTTCTAATAATGGTGTAAGGGATTCCTGAAGCCATAACCAGTGATTCATCTTGTTCTGCCTGTTTTCTTGCATTGGCAGTAACAATTGCTTGAACCCCGCTAGAACCTCTATAAACAGACAGATTTGGGCATATTACTGCACGAACACCACGTAGAGCCTTCTTTAGCATTGACCTGTCCCTTGCGTCACCTGCTATTGGCTCAACATAAGTACCAAAAGCTTCCATTGCAGCCCGCTTATCCTTTACCATAGCTTTGATCCGAGTTCGTTTGATTATCAAAGACAATATGACCATCTGACCAATCTCATTATCTCCATCGGTAACTAAAACTGCATCCCTGACTTCATCTTCTTCAGAAGACTCATTTTCTTCTGAAAGAGACCCATCTTTTGGAAGGAGGTCAGGTGCCCCATACCATTTCCTTAACTTCGGACCCCCTTCAATGTAATCAAGAATTTGGTCCATGAAACCAATTTTTTTATTGGAAGAAAAGCAAGTGAGAGAACGCTTATTATTTCCATATGAGGAAAACAATGAAGAGGAGTTGCTCTTCCAATTGCTGTAGCACTGTGGGCATGGGTACAAGAACTGGGAAGTTTGATTCAAACTACCAAGAGATAAAGCTGTTGAACTCCCCAT
